# Supplementary material for: Shaoyao Gancao decoction alleviates functional constipation by inhibiting Escherichia-Shigella expansion, modulating gut microbiota, and suppressing dysbiosis-induced endocannabinoid production: evidence from a self-controlled pilot study
Source: Front Cell Infect Microbiol. 2025 Dec 9;15:1705271. doi: 10.3389/fcimb.2025.1705271 (PMC12722481; doi:10.3389/fcimb.2025.1705271)
Supplement: Supplementary file 1 [file Table1.xlsx]

## Sheet: supplementary Table 1 (2)
Supplementary Table 1
No.	Patient ID	Gender	Age	BMI	Sample ID		Bowel movements per week		Bristol stool Scale		Efficacy score*	Defecation smoothness score**	Responder or not***
					before (pre)	after (int)	before (pre)	after (int)	before (pre)	after (int)
1	TC01	female	35	20.9566	A01	B01	3	5	2	4	B	A	R
2	TC02	female	26	22.2063	A02	B02	2	4	2	5	A	B	R
3	TC03	female	36	21.7865	A03	B03	1	3	2	5	B	A	nR
4	TC04	female	33	21.8724	A04	B04	3	5	2	4	B	B	R
5	TC05	female	39	21.9525	A05	B05	5	5	2	4	B	A	R
6	TC06	female	32	18.2868	A06	B06	5	5	2	4	B	A	R
7	TC07	female	33	24.0055	A07	B07	1	2	2	3	B	B	nR
8	TC08	female	30	23.0112	A08	B08	1	3	1	5	B	B	nR
9	TC09	female	39	20.9366	A09	B09	4	7	1	4	A	A	R
10	TC10	female	44	23.8751	A10	B10	3	7	2	4	A	A	R
11	TC11	female	59	24.0055	A11	B11	3	5	2	4	A	A	R
12	TC13	female	34	19.3962	A13	B13	3	6	2	4	B	A	R
13	TC14	female	60	22.8928	A14	B14	3	4	3	3	C	A	R
14	TC15	male	34	23.7387	A15	B15	2	4	3	4	A	A	R
15	TC16	female	80	20.0777	A16	B16	0	3	1	4	B	B	nR
16	TC17	female	66	21.4844	A17	B17	5	7	4	4	B	A	R
17	TC18	female	23	18.5901	A18	B18	2	4	1	5	B	A	R
18	TC19	female	43	21.2306	A19	B19	2	5	1	5	A	A	R
19	TC20	female	58	23.8751	A20	B20	1	2	2	4	B	B	nR
20	TC22	male	52	22.4913	A22	B22	6	6	4	5	C	C	nR
* Efficacy Score:
A = surprisingly good;
B = good and slightly better than the previous treatment;
C = the same as before treatment;
D = worse than the previous treatment.
** Defecation Smoothness Score:
A = significantly improved;
B = slightly improved;
C = no improvement.
*** Responder classification:
Responders were defined primarily by stool frequency, with >3 bowel movements per week post-intervention considered as responders.
Non-responders were defined as participants with ≤3 bowel movements per week, or those with both the Efficacy Score and Defecation Smoothness Score graded as C.
